# Supplementary material for: A comparative baseline of coral disease in three regions along the Saudi Arabian coast of the central Red Sea
Source: PLoS One. 2021 Jul 9;16(7):e0246854. doi: 10.1371/journal.pone.0246854 (PMC8270217; doi:10.1371/journal.pone.0246854)
Supplement: S1 Table — (XLSX) [file pone.0246854.s001.xlsx]

## Sheet: Sheet1
S1 Table. Sites surveyed for coral bleaching and disease along the Red Sea Saudi Arabian coast between October 20 and November 9, 2015. Sites are ordered in a south to north direction along the coast.
Region	Site	Reef type	Depth (m)	Latitude (N)	Longitude (E)	Survey area for colony counts (m2)	Survey area for lesion counts (m2)
Al Lith	Al Lith 3	Offshore patch	4.57	19.8608333°	40.2281500°	40	240
Al Lith	Al Lith 2	Offshore patch	4.57	19.8984667°	40.1513333°	40	240
Al Lith	Al Lith 1	Offshore patch	4.57	19.9553833°	40.1542833°	40	240
Al Lith	Al Lith 6	Nearshore patch	7.6	20.1230333°	40.2116167°	25	150
Al Lith	Al Lith 4	Nearshore patch	5.18	20.1406667°	40.0930333°	40	240
Al Lith	Al Lith 5	Nearshore fringing	3.96	20.1732667°	40.1613167°	40	49
Thuwal	La Plage	Nearshore fringing	4.57	21.7091667°	39.0831667°	50	300
Thuwal	Abu Madafi	Offshore	6.71	22.0772217°	38.7744167°	50	300
Thuwal	Al-Mashpah	Offshore patch	4.57	22.1118833°	38.8411167°	50	300
Thuwal	Um Alkthal	Midshore	5.49	22.1652500°	38.9390833°	50	300
Thuwal	Shaab	Inshore	1.83	22.2020333°	38.9999500°	50	300
Thuwal	Inner Fsar	Inshore	3.05	22.2329000°	39.0295667°	50	300
Thuwal	Al Fahal	Midshore	5.49	22.2517167°	38.9564333°	47	300
Thuwal	Tahlah	Inshore	4.51	22.2747833°	39.0496667°	50	300
Thuwal	Shi'b Nazar	Offshore	4.88	22.3417667°	38.8519667°	47	300
Thuwal	Qita al Kirsh	Midshore patch	3.66	22.4257000°	38.9957333°	50	300
Yanbu	Yanbu 3	Offshore	3.05	23.789051°	37.939298°	21	61.8
Yanbu	Yanbu 2	Offshore	4.57	23.820707°	37.934985°	25	78
Yanbu	Yanbu 1	Offshore	3.96	23.866404°	37.891307°	25	75.6
Yanbu	Yanbu 5	Midshore patch	4.57	24.018868°	37.966628°	25	126
Yanbu	Yanbu 4	Nearshore fringing	5.18	24.136176°	37.939575°	25	150
Yanbu	Yanbu 6	Nearshore fringing	4.57	24.145179°	37.914923°	25	150
