# Supplementary material for: A comparative baseline of coral disease in three regions along the Saudi Arabian coast of the central Red Sea
Source: PLoS One. 2021 Jul 9;16(7):e0246854. doi: 10.1371/journal.pone.0246854 (PMC8270217; doi:10.1371/journal.pone.0246854)
Supplement: S2 Table — (XLSX) [file pone.0246854.s002.xlsx]

## Sheet: Sheet1
S2 Table. Coral Community and benthic structure of sites surveyed for disease along the Saudi Arabian coast of the central Red Sea in Oct-Nov 2015.
Region	Yanbu						Al Lith						Thuwal
Coral Taxa	Yanbu 1	Yanbu 2	Yanbu 3	Yanbu 4	Yanbu 5	Yanbu 6	Al Lith 1	Al Lith 2	Al Lith 3	Al Lith 4	Al Lith 5	Al Lith 6	Qita Al Kirsh	Inner Fsar	Shaab	Tahlah	Abu Madafi	Um Alk Thal	La Plage	Shib Nazar	Al Fahal	Al Mashpah
Acanthastrea	1.25	4.02685	0	0	1.72911	1.31148	0	0	0.138122	0	0	0	1.04384	0.262697	0.207469	0	1.64835	0.691244	2.11706	0.581395	1.06383	0.285714
Acropora	2.08333	1.34228	5.20833	4.12844	6.91643	5.90164	4.04564	12.4658	0.690608	10.0177	3.91969	9.79021	5.32359	5.8669	12.3444	5.55556	7.69231	11.7512	9.83811	4.45736	14.8936	3.71429
Astreopora	5	1.34228	0	0.458716	3.17003	0.655738	8.29876	1.36986	0.690608	2.21631	4.58891	1.3986	0	4.55342	1.45228	5.55556	1.0989	2.07373	3.86052	1.35659	0.638298	0.428571
Coscinaraea	0	0	0	0	0	0	0	0	0	0	0	0	0	0	0	0	0	0.115207	0	0	0	0
Cyphastrea	0	0	0	0	0	0	0	0	0	0	0	0	0.835073	1.40105	0.311203	0.793651	0	1.15207	1.36986	0	0	0
Diploastrea	0	0	0	0	0	0.327869	0	0	0	0	0	0	0	0	0	0	0	0.576037	0	0	0.106383	0.857143
Echinopora	0	1.67785	1.04167	3.66972	6.05187	1.63934	0	0.273973	0	0.177305	0.191205	1.74825	2.92276	2.45184	0.726141	0.793651	3.02198	2.18894	2.73973	3.10078	4.78723	4
Favites/Dipsastraea	6.25	17.4497	9.02778	12.3853	18.4438	9.5082	4.04564	16.4384	2.34807	5.85106	18.26	6.99301	5.74113	6.21716	4.77178	6.8254	9.61538	10.8295	10.4608	7.94574	11.4894	12
Fungiiadae	2.08333	0.33557	1.04167	1.83486	2.01729	3.60656	3.94191	1.23288	4.28177	12.9433	2.67686	5.59441	10.7516	7.96848	0.518672	5.2381	1.64835	6.10599	0.996264	0.775194	4.57447	1.42857
Galaxea	5.41667	4.69799	0	6.42202	1.15274	2.95082	2.38589	0.273973	3.72928	2.12766	5.25813	8.39161	1.67015	6.1296	2.07469	3.1746	1.92308	5.99078	1.868	0	3.7234	2.71429
Gardinoseris	0	0	0	0	0	0	2.59336	1.50685	1.24309	1.06383	1.43403	2.7972	3.02714	1.31349	0.518672	2.69841	0.274725	1.03687	1.36986	0	0	2.14286
Goniastrea	7.91667	6.37584	2.43056	13.7615	1.44092	9.5082	8.50622	5.20548	2.48619	4.16667	6.97897	3.4965	7.72443	11.5587	3.52697	10.3175	7.96703	7.71889	3.73599	4.84496	9.68085	4.14286
Goniopora/Alveopora	1.25	5.03356	13.1944	0	0	0.655738	0	0	0	0	0	0	0.208768	0.0875657	0	0.952381	0.274725	0.115207	0.871731	0.968992	1.91489	0
Hydnophora	0	2.34899	0	0	0	0.655738	0.311203	0.547945	0.138122	0.443262	0.669216	0	0.417537	0.437828	0.311203	0	3.02198	1.4977	0.747198	0.581395	0.744681	0.285714
Leptastrea	0	0	0	0	0.576369	0	2.07469	1.36986	0	0.797872	0.860421	2.0979	2.08768	6.04203	0.518672	3.80952	0	0.691244	2.24159	0	0.212766	1.57143
Leptoria	0	0	0	0	0	0	0	0	0	0	0	0.34965	0	0	0	0	0.824176	0.806452	0	0	0.106383	0
Leptoseris	0	0	0.694444	0	0	0	0	0.136986	0	0.975177	0	0	0.208768	0.963222	0	0.15873	0	0	0.871731	0	0	0
Lobophyllia/Symphyllia	0	0	0	0.458716	0	0	1.86722	0.273973	0	0.35461	0.764818	3.4965	1.87891	0.963222	0	0.793651	0	0.576037	0.871731	0.193798	0.319149	0.285714
Millepora	15	17.7852	2.43056	1.83486	13.2565	5.57377	0	0	0	0	0	0	0.730689	0.0875657	0.207469	0	6.04396	4.14747	1.99253	6.20155	5.95745	2
Montipora	0.833333	1.67785	2.43056	1.83486	1.72911	0.327869	6.12033	6.43836	0.276243	4.52128	3.34608	6.99301	3.34029	4.29072	3.52697	2.53968	0	1.15207	0.747198	2.13178	2.44681	4.85714
Oxypora	0	0	0	0	0	0	0	0	0	0	0	0	0	0	0	0	0	0	1.1208	0	0	0
Pavona	2.08333	4.36242	8.68056	0.917431	4.89914	2.29508	1.03734	1.36986	1.79558	4.96454	0.764818	6.29371	10.8559	4.29072	1.14108	1.74603	4.67033	4.49309	8.34371	6.39535	5.74468	6.71429
Platygyra	0	0.33557	0	0.458716	0.864553	2.95082	1.03734	3.28767	1.10497	0.70922	4.2065	1.3986	1.87891	4.20315	3.21577	1.26984	1.0989	2.07373	0.373599	1.93798	1.2766	1.71429
Plerogyra	0	0	0	0	0	0	0	0	0	0	0	0	0	0	0	0	0	0	0.373599	0	0	0
Pocillopora	30.4167	20.4698	23.9583	27.0642	26.8012	13.1148	0.207469	17.5342	23.3425	17.6418	6.40535	10.4895	10.9603	0.525394	1.55602	2.38095	29.9451	22.6959	19.8007	28.1008	12.4468	24
Porites	2.5	4.36242	15.9722	24.7706	8.64553	30.8197	28.6307	8.76712	55.663	24.0248	34.9904	23.0769	24.3215	26.1821	11.4108	34.9206	7.69231	7.02765	15.193	3.68217	7.65957	10.2857
Psammocora	4.16667	4.02685	11.8056	0	0	2.95082	23.029	1.78082	1.79558	4.78723	3.25048	4.1958	3.34029	1.31349	0	10.1587	2.1978	1.4977	5.10585	0.387597	1.2766	2.28571
Seriatopora	0	0	0	0	0	0	0	0.547945	0.138122	0	0	0	0.104384	0.0875657	0	0	0	0	0	0	0	0
Stylophora	13.75	0	0.347222	0	2.30548	5.2459	0.518672	19.1781	0	1.8617	1.33843	1.3986	0.521921	2.8021	51.4523	0.15873	9.34066	2.99539	0.498132	26.1628	8.82979	13.5714
Turbinaria	0	2.34899	1.73611	0	0	0	1.24481	0	0	0.265957	0	0	0	0	0.103734	0.15873	0	0	2.49066	0	0	0.571429
Total # Coral Genera	19	18	15	14	16	19	18	20	16	20	18	18	23	24	20	21	19	25	26	18	22	22
Avg. # Coral Colonies per m2	9.6	11.9	13.7	8.72	13.9	12.2	24.1	18.3	18.1	28.2	26.1	11.4	19.14	22.84	19.3	12.6	7.28	17.36	16.06	11	20	14
Avg. % Hard Coral	35	42	50	83	71	51	20.3	26.25	18.1	40.6	19.4	3	60	53.5	64	31	44	61	44.5	39	59	67.5
Avg. % Soft Coral	45	31	30	4	18	23	0	0	0	1.3	0.63	0	3	2	4.5	4.5	14.5	15.5	30	29.5	28.5	16.5
Avg. % CCA	8	7	5	0	0	6	2.9	12.5	6.9	5	1.3	1	16.5	1	nr	4.5	14.5	15.5	30	6.5	0	8
Avg. % Macroalgae	2	1	0	0	0	1	0	0	0	0	0	0	0.5	0.5	1	0	0	0	0	0.5	0	0
