# Supplementary material for: A comparative baseline of coral disease in three regions along the Saudi Arabian coast of the central Red Sea
Source: PLoS One. 2021 Jul 9;16(7):e0246854. doi: 10.1371/journal.pone.0246854 (PMC8270217; doi:10.1371/journal.pone.0246854)
Supplement: S3 Table — (XLSX) [file pone.0246854.s003.xlsx]

## Sheet: Sheet1
	Row Labels	Abu Madafi	Al Lith 1	Al Lith 2	Al Lith 3	Al Lith 4	Al Lith 5	Al-Mashpah	Inner Fsar	La Plage	Qita Al-Kirsh	Shaab	Shib Nazar	Tahlah	Yanbu 3	Yanbu 4	Yanbu 5	Yanbu 6	Grand Total
Acropora	Lesion	1						2									1		4
	Normal	1						1									1		3
Astreopora	Lesion			1		1			1										3
	Normal			1		1			1										3
Dipsastrea	Lesion						1												1
	Normal						1												1
Echinopora	Lesion																	1	1
	Normal																	1	1
Favites	Lesion							1											1
	Normal							1											1
Gardinoseris	Lesion			1								1							2
	Normal			1								1							2
Goniastrea	Lesion															1			1
	Normal															1			1
Goniopora	Lesion										1								1
	Normal										1								1
Leptoseris	Lesion								1										1
	Normal								1										1
Montipora	Lesion							1											1
	Normal							1											1
Pocillopora	Lesion		1							1							2	1	5
	Normal		1							1							2	1	5
Porites	Lesion	1	1		3			1			1	1		1		4		1	14
	Normal	1	1		3			1			1	1		1		3		1	13
Psammocora	Lesion		1				1					1							3
	Normal		1									1							2
Sarcophyton	Lesion														1				1
	Normal														1				1
Stylophora	Lesion											1	3				1	1	6
	Normal											1	3				1	1	6

## Sheet: Sheet2
S3 Table. Number of coral colonies sampled for histology for each coral genus at each site. Normal samples are from the unaffected part of colonies with lesions.
Coral genus	sample type	Abu Madafi	Al Lith 1	Al Lith 2	Al Lith 3	Al Lith 4	Al Lith 5	Al-Mashpah	Inner Fsar	La Plage	Qita Al-Kirsh	Shaab	Shib Nazar	Tahlah	Yanbu 3	Yanbu 4	Yanbu 5	Yanbu 6	Total
Acropora	Lesion	1						2									1		4
	Normal	1						1									1		3
Astreopora	Lesion			1		1			1										3
	Normal			1		1			1										3
Dipsastrea	Lesion						1												1
	Normal						1												1
Echinopora	Lesion																	1	1
	Normal																	1	1
Favites	Lesion							1											1
	Normal							1											1
Gardinoseris	Lesion			1								1							2
	Normal			1								1							2
Goniastrea	Lesion															1			1
	Normal															1			1
Goniopora	Lesion										1								1
	Normal										1								1
Leptoseris	Lesion								1										1
	Normal								1										1
Montipora	Lesion							1											1
	Normal							1											1
Pocillopora	Lesion		1							1							2	1	5
	Normal		1							1							2	1	5
Porites	Lesion	1	1		3			1			1	1		1		4		1	14
	Normal	1	1		3			1			1	1		1		3		1	13
Psammocora	Lesion		1				1					1							3
	Normal		1									1							2
Sarcophyton	Lesion														1				1
	Normal														1				1
Stylophora	Lesion											1	3				1	1	6
	Normal											1	3				1	1	6
																		Grand total	87
